# Supplementary material for: Interspecies Transmission of Animal Rotaviruses to Humans: Reassortment-Driven Adaptation
Source: Pathogens. 2025 Dec 2;14(12):1230. doi: 10.3390/pathogens14121230 (PMC12735868; doi:10.3390/pathogens14121230)
Supplement: Supplementary file 1 [file pathogens-14-01230-s001.zip]

Archive with 1 entries (1 files):
- pathogens-3989296-supplementary.pdf
